# Supplementary material for: Exploring the causal correlations between 486 serum metabolites and systemic lupus erythematosus: a bidirectional Mendelian randomization study
Source: Front Mol Biosci. 2023 Nov 9;10:1281987. doi: 10.3389/fmolb.2023.1281987 (PMC10672030; doi:10.3389/fmolb.2023.1281987)
Supplement: Supplementary file 1 [file Table2.XLSX]

## Sheet: rg_res
Supplementary Table 1. Results of Linkage disequilibrium score (LDSC) regression from forward Mendelian randomization analysis
Trait1	Metabolites	Trait2	rg	rg_se	rg_p
M01605.metal.pos.txt.gz	ursodeoxycholate	sle	0.0394632	0.24539	0.872237
M12261.metal.pos.txt.gz	taurodeoxycholate	sle	-0.160143	0.171466	0.350322
M15650.metal.pos.txt.gz	N1-methyladenosine	sle	-0.0427232	0.136193	0.753753
M20675.metal.pos.txt.gz	1,5-anhydroglucitol (1,5-AG)	sle	-0.0395061	0.0840319	0.63826
M32753.metal.pos.txt.gz	X-09789	sle	-0.0240916	0.284397	0.932491
M33228.metal.pos.txt.gz	1-arachidonoylglycerophosphocholine*	sle	-0.0319741	0.102648	0.755425
M33441.metal.pos.txt.gz	isobutyrylcarnitine	sle	0.116486	0.121878	0.339193
M33447.metal.pos.txt.gz	palmitoleate (16:1n7)	sle	0.24613	0.155075	0.112474
M33633.metal.pos.txt.gz	X-12212	sle	-0.335142	0.248318	0.177128
M34244.metal.pos.txt.gz	X-12644	sle	-0.102706	0.124054	0.407718
M34314.metal.pos.txt.gz	X-12704	sle	-0.118771	0.160281	0.458682
M34469.metal.pos.txt.gz	X-12786	sle	-0.157269	0.125497	0.210144
M35628.metal.pos.txt.gz	1-oleoylglycerophosphoethanolamine	sle	0.105806	0.207709	0.610474
M35977.metal.pos.txt.gz	X-14056	sle	0.608261	0.324767	0.0610797
