# Supplementary material for: Exploring the causal correlations between 486 serum metabolites and systemic lupus erythematosus: a bidirectional Mendelian randomization study
Source: Front Mol Biosci. 2023 Nov 9;10:1281987. doi: 10.3389/fmolb.2023.1281987 (PMC10672030; doi:10.3389/fmolb.2023.1281987)
Supplement: Supplementary file 2 [file Table1.XLSX]

## Sheet: rg_res
Supplementary Table 2. Results of Linkage disequilibrium score (LDSC) regression from reverse Mendelian randomization analysis
Trait1	Metabolites	Trait2	rg	rg_se	rg_p
M00059.metal.pos.txt.gz	histidine	sle	-0.131674	0.129042	0.307541
M00063.metal.pos.txt.gz	cholesterol	sle	0.0494202	0.132785	0.709757
M01105.metal.pos.txt.gz	linoleate (18:2n6)	sle	0.142845	0.179409	0.425915
M01365.metal.pos.txt.gz	myristate (14:0)	sle	0.0334878	0.125221	0.789139
M01494.metal.pos.txt.gz	5-oxoproline	sle	-0.116332	0.0934952	0.213406
M02730.metal.pos.txt.gz	gamma-glutamylglutamine	sle	0.0484164	0.245474	0.843643
M11438.metal.pos.txt.gz	phosphate	sle	1.09966	0.361667	0.00236154
M12774.metal.pos.txt.gz	X-03094	sle	0.153061	0.18015	0.395531
M15140.metal.pos.txt.gz	kynurenine	sle	-0.0842606	0.0773748	0.276157
M15506.metal.pos.txt.gz	choline	sle	0.149955	0.234005	0.521641
M18476.metal.pos.txt.gz	glycocholate	sle	0.203455	0.296511	0.49261
M19368.metal.pos.txt.gz	X-06267	sle	0.0462616	0.181819	0.799158
M21184.metal.pos.txt.gz	1-oleoylglycerol (1-monoolein)	sle	-0.285149	0.383262	0.456874
M22032.metal.pos.txt.gz	X-08766	sle	0.836309	0.520449	0.108076
M22138.metal.pos.txt.gz	homocitrulline	sle	0.108536	0.174298	0.533482
M27256.metal.pos.txt.gz	X-10500	sle	0.121195	0.0917941	0.186737
M27278.metal.pos.txt.gz	X-10510	sle	-0.0976257	0.159144	0.539584
M32452.metal.pos.txt.gz	propionylcarnitine	sle	-0.0872901	0.0962684	0.364546
M32504.metal.pos.txt.gz	docosapentaenoate (n3 DPA; 22:5n3)	sle	0.0125461	0.176856	0.943446
M32846.metal.pos.txt.gz	X-11529	sle	0.11206	0.161221	0.48701
M33144.metal.pos.txt.gz	X-11799	sle	-0.0365728	0.159243	0.818351
M33163.metal.pos.txt.gz	X-11818	sle	-0.123195	0.278515	0.658251
M33441.metal.pos.txt.gz	isobutyrylcarnitine	sle	0.116486	0.121878	0.339193
M33447.metal.pos.txt.gz	palmitoleate (16:1n7)	sle	0.24613	0.155075	0.112474
M33633.metal.pos.txt.gz	X-12212	sle	-0.335142	0.248318	0.177128
M34407.metal.pos.txt.gz	isovalerylcarnitine	sle	0.0349032	0.111561	0.754385
M34416.metal.pos.txt.gz	1-stearoylglycerophosphoethanolamine	sle	-0.00108233	0.171171	0.994955
M34533.metal.pos.txt.gz	X-12850	sle	0.448065	0.291351	0.124076
M35397.metal.pos.txt.gz	X-13619	sle	-0.13012	0.11367	0.252326
M35464.metal.pos.txt.gz	X-13671	sle	0.31476	0.115494	0.00642369
M35678.metal.pos.txt.gz	hexadecanedioate	sle	0.174158	0.15665	0.266239
M36515.metal.pos.txt.gz	X-14588	sle	0.0115545	0.0976895	0.905847
M36754.metal.pos.txt.gz	octadecanedioate	sle	0.0627132	0.128312	0.625014
M37112.metal.pos.txt.gz	chiro-inositol	sle	-0.117922	0.193688	0.542641
M37506.metal.pos.txt.gz	palmitoyl sphingomyelin	sle	0.079767	0.0710065	0.261278
M38768.metal.pos.txt.gz	15-methylpalmitate (isobar with 2-methylpalmitate)	sle	0.0128256	0.103309	0.901198
